# Supplementary material for: The Mitochondrial Genomes of Two Parasitoid Wasps Protapanteles immunis and Parapanteles hyposidrae (Hymenoptera: Braconidae) with Phylogenetic Implications and Novel Gene Rearrangements
Source: Genes (Basel). 2023 Jan 16;14(1):230. doi: 10.3390/genes14010230 (PMC9859417; doi:10.3390/genes14010230)
Supplement: Supplementary file 1 [file genes-14-00230-s001.zip]

Archive with 1 entries (1 files):
- genes-2138378-supplementary.pdf
